# Supplementary material for: Histopathological change of age-related hearing loss in female advance-aged CBA/CaJ mice
Source: PLoS One. 2025 Oct 7;20(10):e0334021. doi: 10.1371/journal.pone.0334021 (PMC12503338; doi:10.1371/journal.pone.0334021)
Supplement: S1 File — (CSV) [file pone.0334021.s005.csv]

		Measured values at 3 point in a shelf
Frequency (Hz)	LZeq (dB SPL)	Point 1	Point 2	Point 3
12.5	7.066667	7.2	7	7
16	13.5	13.5	13.3	13.7
20	14.66667	14.2	14.9	14.9
25	20.83333	20	20.8	21.7
31.5	22	21.5	21.9	22.6
40	22.5	20.7	22.5	24.3
50	28.83333	28.8	28.7	29
63	30.13333	28.8	29.3	32.3
80	37.73333	40.2	35.9	37.1
100	37.73333	41	36.5	35.7
125	39.26667	40.7	38.6	38.5
160	40.4	40.6	40.5	40.1
200	40.63333	41.6	39.4	40.9
250	42.03333	43.6	41.3	41.2
315	43.56667	41.3	46.1	43.3
400	37.16667	35	41.1	35.4
500	37.3	39.6	31.5	40.8
630	34.53333	33.3	36.3	34
800	40.8	37.4	46.7	38.3
1000	42.5	41	44.6	41.9
1250	41	40.7	42.8	39.5
1600	37.86667	38.2	37.7	37.7
2000	36.7	35.2	38.2	36.7
2500	34.3	35.1	34.4	33.4
3150	33.56667	33.3	34.7	32.7
4000	31.93333	32.3	32.2	31.3
5000	30.36667	30.5	30.9	29.7
6300	27.66667	27.6	28.5	26.9
8000	24.4	24	25.7	23.5
10000	21.23333	20.8	22.6	20.3
12500	17.43333	17.2	18.4	16.7
16000	12.63333	13.4	12.9	11.6
20000	3.733333	4.6	3.8	2.8
