# Supplementary material for: Histopathological change of age-related hearing loss in female advance-aged CBA/CaJ mice
Source: PLoS One. 2025 Oct 7;20(10):e0334021. doi: 10.1371/journal.pone.0334021 (PMC12503338; doi:10.1371/journal.pone.0334021)
Supplement: S2 File — (CSV) [file pone.0334021.s006.csv]

DPOAE threshold (dB SPL)
Frequency (kHz)	Aged	Aged	Aged	Aged	Aged	Aged	Aged	Aged	Aged	Aged	Young	Young	Young	Young	Young	Young	Young	Young	Young	Young
5.6	69.5	71.97	71.87	70.57	68.25	70.45	71.83	71.58	68.94	70.86	70.57	85	59.17	79.04	71.32	69.64	72.64	71.01	72.2	70.61
8	69.56	69.44	69.71	69.278	69.34	69.66	69.19	69.42	69.81	69.16	53.16	77.1	55.54	69.69	69.05	68.69	69.53	69.74	70.2	69.01
11.3	57.11	58.34	53.38	58.69	63.72	63.46	67.84	68.36	68.71	68.66	32.21	36.42	31.78	38.35	43.54	53.25	52.19	48.92	44.14	53.08
16	61.56	48.86	54.1	58.75	55.85	57.86	54.8	54.92	62.44	64	20	25.13	23.88	25.07	38.3	35.2	27.52	24.48	33.09	32.55
22.6	55.62	62.35	57.37	59.59	69.93	64.82	58.47	63.62	68.32	67.75	20.76	30.04	30.19	26.33	39.81	51.06	47.38	38.82	43.36	44.27
32	60	54.59	58.7	52	68.65	85	53.35	57.6	85	85	31.15	38.32	28.08	49.31	55.41	58.26		65.06	41.02	63.87
ABR threshold (dB SPL)
Frequency (kHz)	Aged	Aged	Aged	Aged	Aged	Aged	Aged	Aged	Aged	Aged	Young	Young	Young	Young	Young	Young	Young	Young	Young	Young
5.66	85	85	80	80	85	85	85	85	85	85	28	35	35	35	35	45	45	44	40	45
8	70	65	65	65	70	75	75	75	85	85	22	30	30	25	20	30	27	23	29	30
11.33	70	70	65	70	70	70	70	70	80	85	31	24	25	30	20	20	20	20	20	21
16	60	65	60	65	70	65	60	70	70	75	20	20	21	20	20	20	20	20	20	20
22.65	65	70	65	65	80	80	70	75	85	85	27	30	28	34	20	20	26	23	25	32
32	55	65	65	45	70	70	60	65	75	75	28	28	41	39	20	25	35	24	25	30
ABR P1 amplitude (µV)
Frequency (kHz)	Aged	Aged	Aged	Aged	Aged	Aged	Aged	Aged	Aged	Aged	Young	Young	Young	Young	Young	Young	Young	Young	Young	Young
5.66			0.17	0.15							0.93	0.64	0.45	0.58	1.24	0.68	1.27	1.47	1.11	1.29
8	0.55	0.38	0.44	0.5	0.36	0.36	0.17	0.16			1.11	1.07	0.67	0.77	2.35	1.22	1.66	2.85	2.63	2.24
11.33	0.52	0.24	0.5	0.3	0.45	0.63	0.35	0.28	0.53		1.26	1.36	0.9	0.92	3.05	2.1	3.02	4.74	4.2	2.63
16	0.96	0.58	1.01	0.76	0.54	0.82	0.89	0.25	0.34	0.34	1.89	2.1	1.18	1.44	3.31	2.63	3.88	5.7	4.6	3.27
22.65	0.47	0.49	0.44	0.25	0.32	0.15	0.28	0.24			1.41	1.67	0.96	0.91	1.83	1.9	1.73	2.71	2.72	1.75
32	0.62	0.43	0.27	0.63	0.46	0.48	0.43	0.23	0.22	0.31	1.25	1.14	0.57	0.74	1.73	1.43	1	1.76	1.6	0.63
ABR P1 latency (ms)
Frequency (kHz)	Aged	Aged	Aged	Aged	Aged	Aged	Aged	Aged	Aged	Aged	Young	Young	Young	Young	Young	Young	Young	Young	Young	Young
5.66			1.72	1.68							1.56	1.6	1.52	1.68	1.4	1.44	1.48	1.56	1.48	1.64
8	1.68	1.68	1.68	1.56	1.8	1.88	1.72	1.76			1.52	1.56	1.48	1.6	1.36	1.36	1.44	1.52	1.52	1.56
11.33	1.48	1.6	1.6	1.56	1.8	1.64	1.64	1.52	1.88		1.48	1.56	1.52	1.6	1.24	1.24	1.36	1.48	1.4	1.48
16	1.32	1.4	1.36	1.32	1.68	1.56	1.44	1.36	1.64	1.88	1.4	1.44	1.32	1.44	1.16	1.12	1.28	1.32	1.32	1.36
22.65	1.48	1.56	1.4	1.56	1.84	1.64	1.72	1.76			1.32	1.4	1.32	1.4	1.2	1.12	1.28	1.32	1.32	1.32
32	1.52	1.72	1.64	1.48	1.88	1.8	1.56	1.48	1.96	2.16	1.32	1.36	1.28	1.4	1.12	1.08	1.32	1.32	1.32	1.32
