# Supplementary material for: Histopathological change of age-related hearing loss in female advance-aged CBA/CaJ mice
Source: PLoS One. 2025 Oct 7;20(10):e0334021. doi: 10.1371/journal.pone.0334021 (PMC12503338; doi:10.1371/journal.pone.0334021)
Supplement: S3 File — (CSV) [file pone.0334021.s007.csv]

IHC survival rate
Frequency(kHz)	Aged	Aged	Aged	Young	Young	Young
5.6	91.7	76.2	92.9	100	100	100
8	100	96.7	85.7	100	100	100
11.3	100	92.9	96.6	100	100	100
16	81.8	85.7	68	100	100	100
22.6	95.8	82.1	95.8	96.6	100	100
32	75	88	85.2	100	100	100
OHC survival rate
Frequency(kHz)	Aged	Aged	Aged	Young	Young	Young
5.6	58.3	36.5	6	100	100	98.9
8	12.8	8.9	44	100	100	100
11.3	2.4	6	5.7	100	98.9	100
16	4.5	28.6	44	100	100	100
22.6	20.8	60.7	62.5	100	100	100
32	33.3	48	59.3	97.6	100	98.8
