# Supplementary material for: Histopathological change of age-related hearing loss in female advance-aged CBA/CaJ mice
Source: PLoS One. 2025 Oct 7;20(10):e0334021. doi: 10.1371/journal.pone.0334021 (PMC12503338; doi:10.1371/journal.pone.0334021)
Supplement: S4 File — (CSV) [file pone.0334021.s008.csv]

Synapse count (n per IHC)
Frequency(kHz)	Aged	Aged	Aged	Young	Young	Young
5.6	3	7.2	3.5	11.2	9	10
8	9.8	11.6	13	14.6	13.2	14.3
11.3	12.3	10.4	14.3	17.5	15.9	16.5
16	12.2	15.3	10.6	20.6	18.5	20.5
22.6	12.7	12	11.5	20.3	16.6	19.8
32	12.4	9	8.2	17.7	17.8	16.4
Normalized synapse count by you
Frequency(kHz)	Aged	Aged	Aged	Young	Young	Young
5.6	0.3	0.72	0.35	1.11	0.89	0.99
8	0.83	0.83	0.93	1.04	0.94	1.02
11.3	0.54	0.63	0.86	1.05	0.96	0.99
16	0.6	0.77	0.53	1.04	0.93	1.03
22.6	0.67	0.63	0.61	1.07	0.88	1.05
32	0.72	0.52	0.47	1.02	1.03	0.95
Orphan ribbon count (n per IHC)
Frequency(kHz)	Aged	Aged	Aged	Young	Young	Young
5.6	0	0.4	0	0.2	0.2	0.3
8	0.8	0	0	0.4	0.4	0.5
11.3	0.7	1	0.5	0.7	0.1	0.3
16	0.6	1.5	1.2	1	0.5	0.5
22.6	1.8	0.2	0.3	0.8	0.3	0.2
32	0.8	0.8	0.2	0.1	0.3	0.4
