# Supplementary material for: Histopathological change of age-related hearing loss in female advance-aged CBA/CaJ mice
Source: PLoS One. 2025 Oct 7;20(10):e0334021. doi: 10.1371/journal.pone.0334021 (PMC12503338; doi:10.1371/journal.pone.0334021)
Supplement: S5 File — (CSV) [file pone.0334021.s009.csv]

SVA
Frequency(kHz)	Aged	Aged	Aged	Aged	Aged	Young	Young	Young	Young	Young
Apex	0.008209	0.014847	0.016406	0.009175	0.007752	0.013589	0.019807	0.02652	0.017034	0.022494
Middle	0.010451	0.013132	0.016366	0.01584	0.019057	0.029298	0.022784	0.018152	0.025604	0.024915
Base	0.014663	0.013605	0.011966	0.017634	0.0109	0.022172	0.018834	0.023977	0.022612	0.021706
Normalized SVA by young
Frequency(kHz)	Aged	Aged	Aged	Aged	Aged	Young	Young	Young	Young	Young
Apex	0.412767225	0.746488719	0.824868878	0.461307177	0.389785556	0.683256085	0.99586613	1.333436363	0.856442855	1.130998568
Middle	0.432752101	0.543759612	0.67765049	0.655902572	0.789097154	1.213132911	0.94340783	0.751602215	1.060187097	1.031669946
Base	0.670742197	0.622371067	0.547408637	0.806654091	0.498638714	1.014266594	0.861558655	1.096843255	1.034380194	0.992951301
SMA
Frequency(kHz)	Aged	Aged	Aged	Aged	Aged	Young	Young	Young	Young	Young
Apex	0.549	0.504	0.534	0.505	0.551	0.359	0.465	0.474	0.466	0.479
Middle	0.501	0.496	0.434	0.566	0.515	0.446	0.472	0.423	0.502	0.488
Base	0.48	0.438	0.438	0.42	0.526	0.414	0.307	0.427	0.499	0.498
Normalize SMA by young
Frequency(kHz)	Aged	Aged	Aged	Aged	Aged	Young	Young	Young	Young	Young
Apex	1.224356784	1.122562447	1.190982714	1.126828907	1.228133216	0.801043099	1.036145145	1.055975027	1.038673902	1.068162827
Middle	1.073728187	1.063936085	0.93116595	1.214531216	1.104801459	0.95659787	1.012897631	0.907750824	1.076320275	1.046433399
Base	1.119043801	1.021190099	1.021029403	0.9795974	1.226047392	0.96567346	0.715472134	0.995293374	1.163181079	1.160379953
