# Supplementary material for: Histopathological change of age-related hearing loss in female advance-aged CBA/CaJ mice
Source: PLoS One. 2025 Oct 7;20(10):e0334021. doi: 10.1371/journal.pone.0334021 (PMC12503338; doi:10.1371/journal.pone.0334021)
Supplement: S6 File — (CSV) [file pone.0334021.s010.csv]

SGN density
n per 10000 µm2	Aged	Aged	Aged	Aged	Aged	Young	Young	Young	Young	Young
Apex	12.23	14.96	20.39	12.01	12.94	20.83	24.01	27.69	29.25	26.09
Middle	14.52	13.55	16.86	12.57	14.86	21.9	28.57	26.62	21.55	26.49
Base	11.62	15.55	10.18	8.18	13.04	20.88	14.91	20.82	21.28	24.05
Normalized SGN density by young
	Aged	Aged	Aged	Aged	Aged	Young	Young	Young	Young	Young
Apex	0.478231946	0.585123904	0.797156	0.469570958	0.505823957	0.814642956	0.938881383	1.082699224	1.143583252	1.020193184
Middle	0.580053518	0.541417818	0.673728653	0.502426861	0.593719481	0.8752823	1.141583155	1.06366036	0.861028559	1.058445627
Base	0.569898278	0.762505282	0.49936513	0.401434501	0.639839028	1.024333297	0.731188471	1.0211606	1.043624155	1.179693478
SGN cell size
µm2	Aged	Aged	Aged	Aged	Aged	Young	Young	Young	Young	Young
Apex	139.7891	135.944	148.174	164.3585	165.8578	145.7113	154.0799	155.034	145.3706	156.6034
Middle	109.653	136.7386	142.0778	158.7358	182.8136	120.9483	164.7925	156.4849	148.3856	159.195
Base	124.2108	146.4449	154.7256	199.608	136.0282	117.4637	161.618	156.5622	147.0118	171.9898
Normalized SGN cell size by young
	Aged	Aged	Aged	Aged	Aged	Young	Young	Young	Young	Young
Apex	0.923554816	0.898150784	0.978951945	1.085878928	1.095784793	0.962681446	1.017970554	1.024274406	0.960430518	1.034643075
Middle	0.731208562	0.911826222	0.947430086	1.058511782	1.21907226	0.806530354	1.098900549	1.043502238	0.989492952	1.061573907
Base	0.822974714	0.970289287	1.025154135	1.32252861	0.901272426	0.778270931	1.070820623	1.037322766	0.974045356	1.139540324
SGN mitochondria number
n per SGN	Aged	Aged	Aged	Young	Young	Young
Apex	47.88	45.75	23.13	104.15	98.38	90.7
Middle	50.72	51.13	16.51	113.59	77.55	103.364
Base	50.53	48.98	27.16	111.32	76.55	84.77
Normalized SGN mitochondria number by young
	Aged	Aged	Aged	Young	Young	Young
Apex	0.489827851	0.468115961	0.236683677	1.06553388	1.006504501	0.92796162
Middle	0.51669166	0.520845099	0.168143234	1.157125071	0.789971065	1.052903864
Base	0.555992248	0.538987016	0.298835132	1.224944681	0.842335488	0.93271983
