# Supplementary material for: Histopathological change of age-related hearing loss in female advance-aged CBA/CaJ mice
Source: PLoS One. 2025 Oct 7;20(10):e0334021. doi: 10.1371/journal.pone.0334021 (PMC12503338; doi:10.1371/journal.pone.0334021)
Supplement: S7 File — (CSV) [file pone.0334021.s011.csv]

Axon density
n per 100 µm2	Aged	Aged	Aged	Young	Young	Young
Apex	3.41	3.67	5.29	7.78	6.92	6.49
Base	8.21	6.3	4.77	9.12	8.34	7.69
Normalized axon density by young
	Aged	Aged	Aged	Young	Young	Young
Apex	0.482192458	0.519202891	0.748257876	1.101840762	0.979107263	0.919051976
Base	0.979119469	0.750802977	0.568382487	1.087739364	0.994548677	0.917711959
Axon caliber
µm	Aged	Aged	Aged	Young	Young	Young
Apex	2.25941	1.66391	1.58254	1.31949	1.36316	2.01342
Base	1.38798	1.33495	1.60035	1.21145	1.29119	1.33677
Normalized axon caliber by young
	Aged	Aged	Aged	Young	Young	Young
Apex	1.443384	1.062959	1.010977	0.842932	0.87083	1.286237
Base	1.084526	1.04309	1.250466	0.946591	1.008897	1.044512
Axon mitochondria number
n per axon	Aged	Aged	Aged	Young	Young	Young
Apex	1.226667	1.686667	1.28	3.273333	3.04	1.82
Base	1.326667	1.553333	1.533333	2.613333	3.657718	3.206667
Normalized axon mitochondria number by young
	Aged	Aged	Aged	Young	Young	Young
Apex	0.452459	0.622131	0.472131	1.207377	1.121311	0.671311
Base	0.419932	0.49168	0.485349	0.827203	1.157784	1.015012
Myelin thickness
µm	Aged	Aged	Aged	Young	Young	Young
Apex	0.51382	0.508025	0.41771	0.373225	0.41016	0.430925
Base	0.523565	0.449165	0.50041	0.427025	0.413055	0.43391
Normalized myelin thickness by young
	Aged	Aged	Aged	Young	Young	Young
Apex	1.269412	1.255095	1.031969	0.922067	1.013316	1.064617
Base	1.232894	1.057697	1.178369	1.005561	0.972665	1.021774
Lamella number
n per axon	Aged	Aged	Aged	Young	Young	Young
Apex	23.57143	24.71429	27.28571	27.42857	27	23.42857
Base	27.14286	24	24.57143	22.57143	25.14286	25.85714
Normalized lamella number by young
	Aged	Aged	Aged	Young	Young	Young
Apex	0.908257	0.952294	1.051376	1.056881	1.040367	0.902752
Base	0.920388	1.025243	1.054369	1.106796	0.978641	1.001942
g-ratio
	Aged	Aged	Aged	Young	Young	Young
Apex	0.675028	0.6134	0.644935	0.633278	0.620904	0.671851
Base	0.557471	0.589464	0.606804	0.58048	0.606113	0.600329
Normalized g-ratio by young
	Aged	Aged	Aged	Young	Young	Young
Apex	1.051427	0.955436	1.004555	0.986398	0.967123	1.046479
Base	0.935918	0.989629	1.018741	0.974548	1.017581	1.007871
