# Supplementary material for: Histopathological change of age-related hearing loss in female advance-aged CBA/CaJ mice
Source: PLoS One. 2025 Oct 7;20(10):e0334021. doi: 10.1371/journal.pone.0334021 (PMC12503338; doi:10.1371/journal.pone.0334021)
Supplement: S8 File — (CSV) [file pone.0334021.s012.csv]

Serum d-ROM (U.CARR)
Aged	Young
149	106
182	115
316	122
155	92
219	139
